# Supplementary material for: First Isolation and Molecular Characterization of Umatilla Virus (Sedoreoviridae, Orbivirus) in Brazil
Source: Viruses. 2024 Jun 28;16(7):1050. doi: 10.3390/v16071050 (PMC11281679; doi:10.3390/v16071050)
Supplement: Supplementary file 1 [file viruses-16-01050-s001.zip]

Archive with 1 entries (1 files):
- viruses-3019242-supplementary.xlsx
