# Supplementary material for: First Isolation and Molecular Characterization of Umatilla Virus (Sedoreoviridae, Orbivirus) in Brazil
Source: Viruses. 2024 Jun 28;16(7):1050. doi: 10.3390/v16071050 (PMC11281679; doi:10.3390/v16071050)
Supplement: Supplementary file 1 [file viruses-16-01050-s001.zip › viruses-3019242-supplementary.xlsx]

## Sheet: matrix_UMAV
	Supplementary file S1: Alignment of different strains of Umatilla virus. The values of nucleotide and amino acid identity for different strains of the Umatilla virus across all ten segments are presented. The colors correspond to the level of identity: green indicates high identity, red indicates low identity, and intermediate values are represented by colors between green and red.
	Segment 1: RNA Pol Orbivir (VP1)
		1	2	3	4	5	6	7	8	9	10
1	MK100587/USA/2008		97.86	99.77	94.15	88.91	89.31	89.61	89.46	89.53	89.53	Amino acid
2	OM817550/China/2013	94.73		97.86	92.24	87.01	87.55	87.7	87.63	87.63	87.63
3	HQ842619/USA/1969	96.67	97.22		94.07	88.99	89.38	89.68	89.53	89.61	89.61
4	OQ749748/Brazil/2015	80.62	79.22	80.59		88.99	89.08	89.15	89.15	89.07	89.38
5	AB894484/Japan/2011	75.82	74.88	76.05	74.82		97.16	97.38	97	97.61	97.38
6	OV054757/Germany/2019	76.56	75.53	76.69	76.13	86.59		99.01	98.93	98.01	97.85
7	OV055169/Germany/2019	76.23	75.12	76.36	76.05	86.44	97.44		99.08	98.15	97.92
8	OV055155/Germany/2019	76.14	75.17	76.47	76.32	86.71	97.33	97.53		97.92	97.85
9	MK426667/Australia/2015	76.49	75.55	76.67	75.36	85.69	88.51	88.64	88.63		98.77
10	OM475538/China/2013	75.95	75.19	76.21	75.46	85.18	87.85	87.82	87.81	94.74
		Nucleotide
	Segment 2: Inner layer core VP3 Orbiviruses (T2)
		1	2	3	4	5	6	7	8
1	AB894485/Japan/2011		98.9	98.45	98.57	99.01	99.12	95.15	95.36			Amino acid
2	OV054758/Germany/2019	88.04		99.23	99.34	99.12	99.56	94.93	95.25
3	OV055170/Germany/2019	88.12	91.5		99.45	98.67	99.12	94.49	94.81
4	OV055156/Germany/2019	88.11	91.6	94.36		98.79	99.23	94.6	94.92
5	OM475539/China/2013	87.97	88.7	90.21	89.32		99.34	94.82	95.25
6	MK426668/Australia/2015	87.16	89.7	89.62	89.36	89.81		95.37	95.69
7	OQ749749/Brazil/2015	79.36	78.77	78.81	78.5	79.29	78.44		97.47
8	HQ842620/USA/1969	78.96	78.88	78.66	78.5	78.84	78.18	83.66
		Nucleotide
	Segment 3: Capsid VP2 Orbivir (VP2)
		1	2	3	4	5	6	7	8	9
1	MK100588/USA/2008		12.42	12.49	11.61	11.99	11.77	11.88	12.2	11.88		Amino acid
2	MK426669/Australia/2015	30.09		46.47	47.13	44.09	45.89	46.92	46.8	45.9
3	OV055157/Germany/2019	33.08	52.9		47.57	46.93	46.79	48.33	48.66	48.27
4	OQ749750/Brazil/2015	32.53	53.22	53.61		57.22	57.08	59.01	61.33	58.37
5	AB894486/Japan/2011	33.01	51.86	54.43	59.79		86.83	56.47	58.44	57.41
6	OV054759/Germany/2019	31.76	52.86	53.34	58.83	79.12		55.94	58.04	57.66
7	HQ842621/USA/1969	32.33	53.25	54.75	60.58	59.17	59.84		60.49	60.75
8	OV055171/Germany/2019	32.68	52.79	53.87	60.45	59.62	59.47	60.8		79.25
9	OM475540/China/2013	32.99	52.66	54.98	61.4	62.28	61.31	61.78	72.37
		Nucleotide
	Segment 4: Orbiviruses VP4 (Cap)
		1	2	3	4	5	6	7	8	9
1	OV054760/Germany/2019		98.93	98.78	95.23	96	96.93	78.25	79.34	79.49		Amino acid
2	OV055172/Germany/2019	94.66		98.92	95.68	96.45	97.38	78.4	79.94	80.09
3	OV055158/Germany/2019	95.48	95.38		95.68	95.99	96.91	78.55	79.94	80.09
4	AB894488/Japan/2011	84.23	84.64	83.98		96.3	96.6	77.78	79.32	79.48
5	MK426670MK426670	84.8	84.49	83.62	85.72		98.61	78.4	79.17	79.32
6	OM475541/China/2013	83.98	84.59	83.77	85.11	89.63		78.55	79.48	79.63
7	OQ749751/Brazil/2015	71.65	70.78	71.44	70.98	70.72	71.29		84.57	84.88
8	MK100590/USA/2008	71.96	71.75	72.01	70.47	70.93	71.19	77.14		99.23
9	HQ842623/USA/1969	72.11	72.21	72.27	71.24	71.65	71.8	77.04	97.38
		Nucleotide
	Segment 5: Orbiviruses NS1 (TuP)
		1	2	3	4	5	6	7	8	9
1	OV054761/Germany/2019		99.31	99.31	98.79	98.62	98.97	86.72	87.24	87.41		Amino acid
2	OV055173/Germany/2019	97.82		100	98.79	98.28	98.79	86.9	87.41	87.59
3	OV055159/Germany/2019	97.82	98.57		98.79	98.28	98.79	86.9	87.41	87.59
4	OM475542/China/2013	90.13	89.85	90.3		98.79	99.31	87.41	87.93	88.1
5	AB894487/Japan/2011	90.76	91.05	90.76	90.99		99.31	87.07	87.41	87.59
6	MK426671/Australia/2015	90.94	91.11	91.22	91.97	95.41		87.41	87.93	88.1
7	OQ749752/Brazil/2015	75.85	76.13	75.96	76.42	76.02	76.88		93.45	93.62
8	MK100589/USA/2008	75.79	75.79	75.96	75.67	76.31	77.28	81.18		99.83
9	HQ842622/USA/1969	75.85	75.85	76.13	75.9	76.48	77.11	80.95	98.68
		Nucleotide
	Segment 6: Capsid VP5 Orbiviruses
		1	2	3	4	5	6	7	8	9
1	OQ749753/Brazil/2015		88.66	89.41	82.8	84.7	85.07	84.31	84.69	86.01		Amino acid
2	MK100591/USA/2008	75.97		98.49	87.33	88.29	88.28	88.66	89.04	89.04
3	HQ842624/USA/1969	76.16	97.42		87.33	88.29	88.28	88.66	89.04	89.04
4	AB894489/Japan/2011	73.4	75.6	75.28		95.66	95.09	95.46	96.6	95.27
5	OV055160/Germany/2019	73.73	74.23	74.17	83.79		96.42	96.23	96.98	96.61
6	OV054762/Germany/2019	74.09	77.36	77.11	84.53	83.92		96.79	97.35	97.16
7	MK426672/Australia/2015	73.96	76.29	75.97	84.28	83.66	85.6		97.54	96.79
8	OV055174/Germany/2019	74.34	75.97	75.6	83.27	83.79	84.03	84.97		97.73
9	OM475543/China/2013	74.78	75.79	75.22	83.65	85.24	84.91	85.22	86.54
		Nucleotide
	Segment 7: BTV NS2
		1	2	3	4	5	6	7	8
1	AB894490/Japan/2011		93.84	94.33	94.33	93.84	93.6	77.4	76.66	76.66		Amino acid
2	OV054763/Germany/2019	85.83		99.51	99.51	98.52	98.28	78.62	78.62	78.62
3	OV055175/Germany/2019	86.24	97.62		100	98.52	98.28	78.87	78.87	78.87
4	OV055161/Germany/2019	86	98.28	98.53		98.52	98.28	78.87	78.87	78.87
5	MK426673/Australia/2015	84.77	91.32	90.17	90.58		99.26	78.38	78.87	78.87
6	OM475544/China/2013	84.77	90.34	89.6	89.93	93.69		78.13	78.38	78.38
7	OQ749754/Brazil/2015	70.59	71.73	71.57	71.49	71.49	71.24		94.59	94.59
8	HQ842625/USA/1969	71.32	71.73	71.73	71.98	71.08	71.16	81.37		99.51
9	MK100592/USA/2008	71.9	71.81	71.65	71.9	71	71.41	81.62	96.9
		Nucleotide
	Segment 8: Orbiviruses VP7 capsid (T13)
		1	2	3	4	5	6	7	8
1	OV055162/Germany/2019		99.73	100	96.87	96.58	96.3	93.45	93.16			Amino acid
2	OV054764/Germany/2019	98.34		99.73	96.59	96.31	96.02	93.18	92.89
3	OV055176/Germany/2019	98.2	98.06		96.87	96.58	96.3	93.45	93.16
4	MK426674/Australia/2015	89.96	89.63	89.87		99.72	99.43	91.74	92.02
5	AB894491/Japan/2011	89.11	89.54	89.2	95.74		99.15	91.45	91.74
6	OM475545/China/2013	88.54	88.59	88.64	95.27	95.83		91.17	91.45
7	HQ842626/USA/1969	82.58	82.24	82.39	81.82	80.78	81.63		98.86
8	OQ749755/Brazil/2015	80.97	81.01	80.87	81.53	81.06	81.16	86.65
		Nucleotide
	Segment 9: Orbiviruses VP6 (Hel)
		1	2	3	4	5	6	7	8	9	10
1	OV055163/Germany/2019		98.24	98.24	90.91	90.03	91.2	62.38	66.86	67.45	67.45	Amino acid
2	OV054765/Germany/2019	98.05		99.41	91.2	90.62	91.5	62.68	68.33	68.91	68.91
3	OV055177/Germany/2019	98.05	98.64		91.2	90.62	91.5	62.38	68.04	68.62	68.62
4	OM475546/China/2013	91.33	91.52	91.33		95.89	97.36	61.8	65.1	66.28	66.28
5	AB894492/Japan/2011	91.13	91.13	91.13	95.91		96.19	61.5	65.69	65.98	65.98
6	MK426675/Australia/2015	91.62	91.81	91.81	96.2	96.98		62.97	65.69	66.86	66.86
7	OQ749756/Brazil/2015	70.25	70.64	70.35	70.64	71.03	70.93		72.94	73.53	72.65
8	HQ842627/USA/1969	74.66	75.15	75.15	73.29	74.17	73.98	79.61		96.19	95.6
9	MK100593/USA/2008	74.56	75.05	75.05	73	73.88	74.07	80.09	97.56		98.24
10	OM817556/China/2013	74.56	75.05	75.05	73	73.68	74.07	79.51	97.08	98.93
		Nucleotide
	Segment 10: Orbiviruses NS3
		1	2	3	4	5	6	7	8
1	AB894493/Japan/2011		98.1	97.72	96.27	97.34	96.96	67.67	65.41			Amino acid
2	OV054766/Germany/2019	87.5		99.62	98.17	97.72	97.34	67.29	65.04
3	OV055178/Germany/2019	86.99	97.85		97.79	97.34	96.96	67.29	65.04
4	OV055164/Germany/2019	86.24	96.72	97.85		95.89	95.51	65.86	64.35
5	MK426676/Australia/2015	87.88	89.14	88.51	87.88		98.86	68.05	65.41
6	OM475547/China/2013	86.99	89.14	88.51	87.88	95.08		68.05	65.41
7	HQ842628/USA/1969	66.79	66.29	65.67	64.54	66.42	66.54		91.29
8	OQ749757/Brazil/2015	65.42	64.42	64.54	63.42	64.79	65.17	82.89
		Nucleotide
